# Supplementary material for: Occurrence and Molecular Characterization of Multidrug-Resistant Vegetable-Borne Listeria monocytogenes Isolates
Source: Antibiotics (Basel). 2022 Oct 4;11(10):1353. doi: 10.3390/antibiotics11101353 (PMC9598391; doi:10.3390/antibiotics11101353)
Supplement: Supplementary file 1 [file antibiotics-11-01353-s001.zip]

Archive with 1 entries (1 files):
- antibiotics-1785487-supplementary.pdf
